# Supplementary material for: Dwarf Pomegranate (Punica granatum L. var. nana): Source of 5-HMF and Bioactive Compounds with Applications in the Protection of Woody Crops
Source: Plants (Basel). 2022 Feb 18;11(4):550. doi: 10.3390/plants11040550 (PMC8879262; doi:10.3390/plants11040550)
Supplement: Supplementary file 1 [file plants-11-00550-s001.zip]

Archive with 1 entries (1 files):
- plants-1572874-supplementary.pdf
